# Supplementary material for: DNA Repair Genes as Drug Candidates for Early Breast Cancer Onset in Latin America: A Systematic Review
Source: Int J Mol Sci. 2021 Dec 2;22(23):13030. doi: 10.3390/ijms222313030 (PMC8657579; doi:10.3390/ijms222313030)
Supplement: Supplementary file 1 [file ijms-22-13030-s001.zip]

Archive with 2 entries (2 files):
- Supplementary Figure S1- proofread.pdf
- Supplemmentary Material-proofread.xlsx
